# Supplementary material for: Clinical characteristics of Coronavirus Disease 2019 patients in Beijing, China
Source: PLoS One. 2020 Jun 17;15(6):e0234764. doi: 10.1371/journal.pone.0234764 (PMC7299347; doi:10.1371/journal.pone.0234764)
Supplement: S1 Data — (XLSX) [file pone.0234764.s001.xlsx]

## Sheet: 表2
group	No	Sex	age	date of admission	time from onset to admission (days)	history of smoking	hypertension	heart disease	diabetes	COPD	history of surgery	HBV infection	history of seafood market exposure	travel history in Wuhan	non-wuhan	fever	Maximum body temperature	chills	cough	sputum	nasal congestion	fatigue	loss of appetite	muscle aches	headache	nausea	diarrhea	dyspnea	altered mental status	systolic blood pressure	breath rate	pulse	Oxygen Saturation（％）	WBC	N	L	Hb	PLT	Platelet ratio	Lactic acid	prothrombin time	PTA	activated partial thromboplastin time	ALT	AST	TBIL	ALB	A/G	Cr
2	15	1	59	2020-02-04	1	0	0	0	0	0	0	0	0	0	1	1	39	0	1	0	0	0	0	0	0	0	0	0	0	130	20	84	96	7.39	5.93	0.9	137	100	0.12	1.19	12.8	74	35.2	82	108	14.7	34.4	0.97	77
2	13	1	82	2020-02-03	2	0	1	0	0	0	0	0	0	0	1	1	38.6	0	1	1	0	1	1	0	0	0	0	0	0	141	22	110	90	7.78	6.86	0.46	121	203	0.2	1.13	13.1	71	24.9	164	252	8.5	23.9	0.4	96
1	11	1	31	2020-02-01	5	0	1	1	0	0	0	0	0	0	1	0		0	1	0	0	0	0	0	0	0	0	0	0	110	20	84	100	4.09	2.03	1.49	144	371	0.33	0.93	15.7	55	38.7	46	21	12.4	37.1	0.96	92
1	57	2	54	2020-01-29	1	0	1	0	0	0	0	0	0	0	1	1	38	0	0	0	0	0	0	0	0	0	0	0	0	110	18	85	99	3.54	2.34	0.96	140	120	0.13	1.54	12.8	74	36	23	55	8.5	39.1	0.96	74
1	24	2	45	2020-01-26	1	0	1	0	0	0	0	0	0	0	1	1	37.7	0	1	0	0	0	0	0	0	0	0	0	0	155	20	90	100	2.71	1.21	1.2	106	299	0.18	／	11.9	82	30	11	19	3.8	39.8	1.41	50
1	58	1	49	2020-01-29	4	0	0	0	0	0	0	0	0	1	0	1	38.5	0	1	1	0	0	1	0		0	0	1	0	125	20	82	97.7	3.5	1.76	1.17	148	141	0.14	1.38	12.1	80	1.08	40	48	9.5	34.8	0.86	61
2	36	1	39	2020-01-24	2	0	0	0	0	0	0	0	0	1	0	1	37.8	0	1	1	0	1	1	0	0	0	0	1	0	120	21	103	95	3.12	1.6	1.13	172	151	0.12	1.74	12.7	74	34.2	55	50	10.5	42.5	1.19	88
1	48	2	44	2020-01-27	3	0	0	0	0	0	0	0	0	0	1	1	38.7	0	0	0	0	0	0	0	1	0	0	0	0	110	20	80	100	3.92	2.17	1.13	146	216	0.14	1.3	18.7	50.3	45.4	25	24	4.6	37.8	1.19	39
1	66	2	60	2020-01-27	1	0	0	0	0	0	0	0	0	0	1	1	38.4	0	0	0	0	0	1	1	0	0	0	1	0	120	18	82	93.5	3.29	1.64	1.28	142	122	0.12	0.71	12.3	78	32.2	18	44	7.4	41.3	1.15	71
1	49	2	46	2020-01-27	3	0	1	1	0	1	0	0	0	1	0	1	38.5	0	1	1	0	0	0	0	0	0	0	0	0	120	20	76	99	7.02	5.17	1.31	99	305	0.21	0.44	11.8	83	37.2	19	26	4.6	29.6	0.61	335
1	43	2	30	2020-01-26	3	0	1	0	0	0	1	0	0	0	1	1	38.3	0	1	1	0	0	0	0	0	0	0	0	0	120	18	88	99	4.64	2.21	1.89	133	209	0.16	1.27	11.9	82	34.4	10	19	6.9	42.7	1.29	58
2	28	2	82	2020-02-09	4	0	1	1	1	0	0	0	0	0	1	1	38.6	0	1	1	0	0	0	0	0	0	0	1	0	131	21	113	88	6.43	5.48	0.3	126	164	0.19	0.5	10.9	95	32.3	25	52	5.9	21.9	0.49	102
1	74	2	51	2020-02-03		0	0	0	0	0	0	0	0	1	0	1	39	0	1	1	0	0	0	0	0	0	0	1	0	112	21	73	92	4.05	1.83	1.73	116	338	0.33	1.28	1.1	80	33	28	32	10.7	36	0.81	55
1	59	2	25	2020-01-29	4	0	0	0	0	0	0	0	0	0	1	0		0	0	0	0	0	0	0	0	0	0	0	0	115	20	70	99.4	3.42	0.89	2.33	131	138	0.16	0.61	13.2	70	33.2	28	23	7.5	42.7	1.44	55
1	16	2	35	2020-01-31	4	0	1	1	0	1	0	0	0	1	0	1	39.6	1	1	0	0	1	1	0	0	0	1	0	0	93	18	82	96	3.77	2.32	1.18	133	155	0.17	0.95	13.4	61	34	21	22	5.5	35.2	0.91	61
1	69	2	38	2020-01-31	3	0	0	0	0	0	0	0	0	1	0	1	38.5	1	1	1	0	1	0	1	0	0	0	0	0	108	19	78	99	2.93	1.93	0.76	107	327	0.11	1.01	11.9	82	35.5	45	20	8.7	32	0.96	63
1	80	1	49	2020-02-08	13	0	0	0	0	0	0	0	0	1	0	1	38.7	0	1	0	0	0	0	0	0	0	0	1	0	123	19	104	93.5	5.6	4.05	0.99	134	293	0.28	2.36	14.1	64	35.7	179	131	14.2	28.4	0.68	65
2	1	1	65	2020-01-28	4	0	0	0	0	0	0	0	0	1	0	1	38	0	1	0	0	1	1	1	0	0	0	0	0	132	20	90	94	2.95	1.85	0.81	136	95	0.11	0.99	13.5	68	36.3	35	18	8.6	41.4	1.16	71
1	78	1	47	2020-02-07	6	0	0	0	0	0	0	0	0	0	1	1	39	0	1	0	0	0	0	1	0	0	0	0	0	120	20	78	93.5	4.02	2.71	0.74	149	178	0.16	1.55	12.8	74	33.8	40	39	8.5	35	1.09	69
1	70	2	58	2020-01-31	2	0	1	0	0	1	0	0	0	1	0	1	39	1	1	0	0	0	0	0	0	0	0	0	0	130	20	88	100	2.09	1.34	0.53	122	125	0.13	0.88	12.8	74	34.7	70	34	4.2	33	1.17	59
2	3	1	47	2020-01-31	8	0	0	0	0	0	0	0	0	0	1	1	39.9	0	1	0	0	0	0	0	0	0	0	0	0	116	21	92	87	4.65	3.29	1.05	139	211	0.19	0.8	14.4	62	32.8	67	39	11.9	34.8	0.91	85
2	75	2	75	2020-02-03	6	0	0	0	0	0	0	0	0	0	1	0		0	1	1	0	0	0	0	0	1	0	1	0	96	23	66	86	2.15	1.8	0.2	121	331	0.37	4.01	12.7	74	34.7	6	27	26.8	38.6	0.84	121
1	60	1	16	2020-01-29	7	0	0	0	0	0	0	0	0	0	1	1	38.5	0	1	0	0	1	0	1	0	0	1	0	0	110	18	70	98.5	3.65	1.49	1.52	150	161	0.19	0.79	12.2	79	34.9	11	22	10.3	42.5	1.25	74
1	61	1	56	2020-01-29	7	0	0	0	0	0	0	0	0	0	1	1	38	0	1	0	0	0	0	0	0	0	0	0	0	126	20	80	96.4	4.4	3.53	0.59	135	164	0.16	1.24	13.1	71	34.2	41	42	10.9	37.2	1.05	73
1	9	2	56	2020-02-02		0	1	0	0	0	1	0	0	0	1	1	37.8	0	0	0	1	0	0	0	0	0	0	0	0	100	20	80	94	5.42	2.82	2.12	141	209	0.21	1.9	12.4	77	36.5	51	29	5.6	38.1	1.04	56
1	25	1	51	2020-02-07	3	0	0	0	0	0	0	0	0	0	1	1	38.3	0	1	1	0	1	0	1	0	0	0	0	0	140	20	80	96	4.04	2.9	0.74	141	192	0.2	1.22	12.6	75	31.5	51	42	7.5	32.9	0.97	87
1	37	1	35	2020-01-24	3	0	0	0	0	0	0	0	0	1	0	1	38	0	0	0	0	1	0	0	0	0	0	0	0	120	21	101	95	4.08	1.81	1.8	164	162	0.13	0.8	14.2	63	1.27	24	31	15	36.7	0.9	75
1	31	1	63	2020-02-12	6	1	0	0	0	0	1	1	0	0	1	1	40	0	1	0	0	0	0	0	0	0	0	0	0	145	21	90	95	1.96	1.32	0.33	121	137	0.13	1.31	13.5	68	36.9	51	145	25.8	30.1	0.86	51
1	44	2	34	2020-01-26	6	0	0	0	0	0	0	0	0	1	0	1	38.3	0	0	0	0	1	0	1	0	0	0	0	0	180	19	80	99	3.73	2.42	1.01	144	190	0.13	0.89	12.2	79	32.5	23	11	5.8	39.7	1.13	60
1	62	2	31	2020-01-29	0	0	0	0	0	0	0	0	0	0	1	0		0	1	0	0	0	0	0	0	0	0	0	0	120	20	80	100	3.93	2.45	1.2	134	257	0.25	0.94	11.4	88	30.4	11	64	76.8	42.2	1.22	46
1	7	1	80	2020-01-28	14	1	0	0	0	0	0	0	0	0	1	1	38.2	0	0	0	0	0	1	0	0	0	0	1	0	160	35	90	87	11.97	10.69	0.53	148	320	0.3	1.88	13.7	67	24.4	65	37	27	28.6	0.74	56
2	8	1	89	2020-02-01	2	1	0	0	0	0	0	0	0	0	1	1	38.5	0	1	1	0	1	1	0	0	0	0	1	1	151	20	106	91	6.49	4.57	0.72	94	230	0.21	0.79	16.1	53	16.6	27	54	5.8	30.7	0.58	116
1	50	1	46	2020-01-27	4	0	0	0	0	0	0	0	0	1	0	1	39	1	1	1	0	0	0	0	0	0	1	0	0	115	20	75	99	3.75	1.85	1.38	156	164	0.12	0.87	12.9	73	29.2	14	22	7.7	39.8	1.27	71
1	51	2	15	2020-01-27	6	0	1	0	1	1	0	0	0	0	1	0		0	1	0	0	0	0	0	0	0	0	0	0	110	20	75	100	4.16	1.86	1.39	132	245	0.17	0.9	12.9	73	31	22	20	6.4	42.4	1.55	49
1	63	1	29	2020-01-29	2	0	0	0	0	0	0	0	0	0	1	1	38.8	0	1	1	1	1	0	0	0	0	0	0	0	120	18	86	100	3.95	2.04	1.41	143	166	0.15	1.39	13.5	68	36.5	25	34	18.2	42	1.39	81
1	64	1	1	2020-01-29	0	0	0	0	0	0	0	0	0	0	1	1	39	0	1	1	0	0	1	0	0	0	0	0	0	100	25	126	100	8.34	2.57	4.64	127	394	0.35	0.66	12.2	79	34.9	31	53	10.1	41.3	1.5	26
2	34	1	44	2020-01-23	4	0	0	0	0	0	0	0	0	1	0	1	38	1	1	0	0	0	0	0	0	0	0	1	0	120	21	80	94	3.83	2.9	0.65	152	122	0.1	1.75	12	81	32	80	78	8.2	33.6	0.85	78
1	54	2	63	2020-01-28	6	0	0	0	0	0	0	0	0	1	0	1	38.4	0	1	1	0	0	0	0	1	0	0	0	0	130	20	82	100	5.58	2.97	2.04	135	119	0.12	1.36	12.9	73	25.6	20	22	6.6	30.8	0.85	58
1	32	1	37	2020-01-21	6	0	0	0	0	0	0	0	0	1	0	1	38	0	1	0	0	0	0	1	0	0	0	0	0	120	21	80	98	3.43	2.05	1.04	157	176	0.16	1.72	12.2	79	38.6	75	86	8.4	36	1.09	46
1	38	1	68	2020-01-24	10	0	0	0	0	0	1	0	0	1	0	1	39	0	0	0	0	0	0	0	0	0	0	1	0	120	20	80	96	6.46	4.11	1.4	118	329	0.22	1.05	12.6	75	30.8	20	35	12.1	30.7	0.69	91
2	29	2	69	2020-02-12	3	0	0	0	0	0	0	0	0	0	1	0		0	1	1	0	0	0	0	0	1	0	1	0	121	21	82	76	3.5	2.34	0.86	125	147	0.17	1.69	12.2	79	28.5	27	35	13.3	26.5	0.7	74
1	68	2	54	2020-01-30		0	0	0	0	0	0	0	0	1	0	1	38.6	0	1	1	0	1	0	0	1	0	0	0	0	120	20	78	98	2.87	1.77	0.77	126	206	0.19	1.08	13.4	69	34	43	38	2.3	38.5	0.89	71
1	39	2	31	2020-01-25	3	0	1	0	0	0	0	0	0	1	0	1	37.3	0	0	0	1	0	0	0	0	0	0	0	0	100	20	80	99	3.95	2.3	1.34	148	142	0.1	1.27	12.4	77	33.3	12	17	9.2	42	1.13	55
1	55	2	47	2020-01-28	2	0	1	0	1	0	0	0	0	0	1	0		0	1	0	0	1	0	0	0	0	0	0	0	120	20	82	98.1	1.98	0.86	0.74	122	149	0.16	0.89	12.8	74	33.8	19	15	8.4	33.8	0.89	53
1	4	2	25	2020-01-31	8	0	0	0	0	0	0	0	0	1	0	1	38	1	0	0	0	0	0	0	0	0	0	0	0	118	20	76	100	6.9	4.18	2.34	108	231	0.24	0.87	11	93	27.4	19	10	7.8	27.5	0.73	58
1	73	2	34	2020-02-01	5	0	1	0	1	0	0	0	0	0	1	1	39.3	0	1	0	0	0	1	0	0	1	0	0	0	110	20	100	100	3.07	2.06	0.7	124	141	0.15	0.82	14	65	36.3	16	12	5.4	38.9	1.11	48
2	18	2	94	2020-02-06	8	0	1	0	0	0	0	0	0	1	0	1	39	0	0	0	0	1	1	0	0	0	0	1	1	122	32	104	89	10.15	8.64	0.91	63	456	0.45	1.58	11.9	82	21.7	61	75	4.1	16.1	0.48	33
2	26	1	92	2020-02-08	1	1	0	1	0	0	0	0	0	0	1	1	38.4	0	1	1	0	1	1	0	1	0	0	1	1	150	21	96	88	2.06	0.95	0.63	114	230	0.22	1.18	11.5	87	31.6	13	29	6.8	21.8	0.62	53
1	35	1	36	2020-01-23	2	0	1	0	0	0	0	0	0	0	1	1	38.5	0	0	0	0	1	0	0	0	0	0	0	0	122	21	92	100	4.13	1.92	1.68	153	159	0.13		13.1	71	33.5	45	27	18.1	41.4	1.08	71
1	56	1	45	2020-01-28	7	0	0	0	0	0	0	0	0	1	0	1	38.2	0	1	1	0	0	0	0	0	0	0	0	0	120	20	80	96.5	4.35	2.81	0.95	134	251	0.25	1.79	11.5	87	27.5	5	28	9.2	36.6	1.11	43
1	30	2	52	2020-02-11	2	0	0	0	0	0	0	0	0	0	1	1	38.8	0	1	1	0	1	1	1	0	0	1	1	0	121	21	94	97	7.32	6.3	0.68	125	266	0.25	1.17	11.7	84	35.3	39	51	13	29.5	0.74	64
1	77	2	46	2020-02-05	4	0	0	0	0	0	0	0	0	0	1	1	39	0	1	0	0	0	0	0	0	0	0	1	0	146	20	100	93.5	6.79	4.24	1.61	96	501	0.45	0.91	12.7	74	31	26	17	6.3	28.3	0.65	43
2	14	1	91	2020-02-04	1	0	0	0	0	0	0	0	0	0	1	1	38	0	1	1	0	1	1	0	0	0	0	0	0	140	18	76	94	6.26	4.89	0.79	139	88	0.11	2.01	13.9	65	30.9	16	18	12.6	34.3	0.93	82
1	33	1	42	2020-01-22	3	0	1	1	0	1	0	0	0	1	0	1	38.7	1	1	1	0	0	0	0	0	0	1	0	0	128	21	88	99	3.49	2.52	0.73	133	329	0.21		12.9	73	32.7	28	18	6.2	37.4	1.08	74
1	71	1	72	2020-01-31	0	0	0	0	0	0	0	0	0	1	0	1	37.8	0	1	1	0	1	0	0	0	0	0	1	0	120	21	75	94.6	5.49	3.11	1.54	140	162	0.18	1.63	12.7	74	33.9	52	38	11.2	36.5	0.96	67
2	10	1	65	2020-01-23	2	0	0	0	0	0	0	0	0	1	0	1	38.5	0	1	1	0	0	0	0	0	0	0	1	0	130	20	80	94	4.911	3.43	0.94	159	224	0.16	1.84	11.1	92	34.7	25	14	7	41.7	1.44	86
1	40	2	36	2020-01-25	3	0	0	1	0	0	0	0	0	1	0	1	37.8	0	0	0	0	1	0	0	0	0	0	0	0	120	15	70	98	1.57	0.8	0.61	75	148	0.1	1.1	11.9	82	29.5	31	34	7.6	38	1.31	50
1	79	2	70	2020-02-07	0	0	0	0	0	0	0	0	0	1	0	0		0	1	1	0	0	1	0	0	0	0	1	0	142	20	98	94	3.61	2.21	0.77	142	174	0.18	2.94	12.8	74	25.9	60	113	11.3	34.7	0.73	56
2	21	2	68	2020-02-03	7	0	0	0	0	0	0	0	0	0	1	1	39.1	0	1	0	0	0	0	0	0	0	0	0	0	120	18	90	94	6.4	1.64	4.23	135	146	0.14	0.62	12.8	74	35.4	17	23	11.4	39.7	1.08	53
1	45	2	65	2020-01-26	0	0	1	0	0	0	0	0	0	1	0	1	38.5	0	1	0	0	1	1	0	0	0	0	1	0	125	20	75	100	4.23	1.46	2.36	142	257	0.17	1.14	13.2	70	32.7	20	12	14.9	36.7	1.01	51
1	52	1	62	2020-01-27	4	0	0	0	0	0	0	0	0	1	0	1	38.7	0	0	0	0	0	0	0	0	0	0	0	0	130	22	88	97	3.19	1.7	1.09	152	189	0.13	1.05	12.3	78	37.5	47	13	5.5	37.7	1.17	70
1	41	1	43	2020-01-25	1	0	0	0	0	0	0	0	0	1	0	1	38.9	0	1	1	0	1	0	0	0	0	0	0	0	120	16	80	98	4.26	2.92	0.99	156	152	0.13	2.06	13	72	34.3	29	27	14.9	42	1.13	87
2	76	1	75	2020-02-03	4	0	0	1	0	0	0	0	0	1	0	1	38.6	0	1	1	0	0	1	0	0	1	0	0	0	96	20	80	88	9.17	8.42	0.41	163	160	0.19	2.86	12.4	77	35.4	55	50	15.3	36	0.8	58
2	17	2	75	2020-02-06	3	0	0	0	0	0	0	0	0	1	0	1	38.9	0	0	0	0	1	1	0	0	0	0	1	1	169	35	110	94	8.55	7.64	0.53	130	208	0.21	1.92	13.9	65	28.5	45	77	12.1	29.5	0.64	65
1	72	2	69	2020-01-31	1	0	0	0	0	0	0	0	0	1	0	0		0	1	1	1	0	0	1	1	0	0	1	0	137	20	88	95.4	8.28	5.83	1.04	124	437	0.38	1.82	16.9	50	29.2	60	32	12.1	35.6	0.94	205
2	6	2	86	2020-01-28	6	0	0	0	0	0	0	0	0	0	1	1	38.2	0	0	0	0	1	1	0	0	0	0	1	1	125	25	56	88	5.93	4.55	0.88	125	156	0.17	1.02	13	72	31.4	20	30	6.7	32.1	0.78	91
1	5	2	84	2020-01-31	3	0	0	0	1	0	0	0	0	1	0	1	38.6	0	0	0	0	1	1	0	0	0	0	1	0	125	20	60	90	5.93	4.55	0.88	125	156	0.17	1.02	13	72	31.4	20	30	6.7	32.1	0.78	91
2	27	1	50	2020-02-09	1	1	0	1	0	0	0	0	0	0	1	1	38.2	0	1	1	0	0	0	0	0	0	0	1	0	130	22	100	93	4.89	2.69	1.4	140	184	0.19	1.45	11.2	91	28.8	30	26	2.9	34.6	0.94	79
2	46	1	63	2020-01-26	5	0	0	0	0	0	0	0	0	0	1	1	38.2	0	1	1	0	1	1	0	1	0	0	1	0	130	17	90	97	4.02	2.98	0.75	142	139	0.09	0.68	12.9	73	33.4	23	30	13	33.7	0.82	117
1	65	1	38	2020-01-27	5	0	0	0	0	0	0	0	0	1	0	0		0	1	0	0	0	0	0	0	0	0	0	0	100	20	80	100	4.94	2.26	2.14	145	378	0.25	0.89	11.7	84	33.1	33	19	4.7	39.8	1.13	63
2	23	1	78	2020-01-26	5	0	0	0	0	0	0	1	0	1	0	1	39	0	1	1	1	1	0	0	0	0	0	1	0	145	20	90	94	2.67	1.36	0.81	139	99	0.09		11.8	83	32.6	23	30	5.3	40.6	1.22	90
1	12	2	31	2020-02-01	5	0	1	0	0	0	1	0	0	0	1	1	38.6	0	0	0	0	1	1	1	1	0	0	0	0	112	20	80	94	3.48	2.02	1.11	145	216	0.93	1.04	12.6	75	36.4	264	182	8.7	41	1.12	64
1	47	2	38	2020-01-26	1	0	0	0	0	0	0	0	0	0	1	1	38.5	0	0	0	0	0	0	0	0	0	0	0	0	120	20	98	99	3.45	2.38	0.74	140	197	0.14	1.85	11.9	82	30.8	51	42	9.2	34	0.94	47
1	22	2	17	2020-01-26	3	0	0	0	0	0	1	0	0	0	1	0		0	0	0	0	0	0	0	1	0	0	1	0	120	21	90	100	3.52	1.42	1.82	127	233	0.15	未查	12.7	74	35.2	13	18	5.3	41.7	1.39	54
1	67	1	28	2020-01-29	3	0	0	0	0	0	0	0	0	1	0	1	37.4	0	0	0	0	0	0	0	0	0	0	0	0	120	18	85	98.3	4.87	2.79	1.58	157	190	0.18	0.67	12.3	78	30.8	33	29	9.5	38.7	1.21	81
1	42	2	60	2020-01-25	6	0	0	0	0	0	0	0	0	1	0	1	38	1	0	0	0	0	0	0	0	0	0	0	0	100	20	80	98	1.59	0.84	0.61	143	93	0.09	0.71	12.3	78	31.6	32	34	8.9	34.3	1.1	75
2	53	2	63	2020-01-27	4	0	0	0	0	0	0	0	0	1	0	1	38	0	1	0	0	0	0	0	0	0	0	0	0	130	22	86	95	4.4	3.45	0.7	116	213	0.16	1.4	11.4	88	21.3	19	22	12.9	34.6	0.8	44
1	2	2	65	2020-01-23	2	0	0	0	0	0	0	0	0	1	0	1	38	0	1	1	0	1	1	1	0	1	0	0	0	131	20	101	94	2.86	1.56	0.98	133	132	0.09		12.8	74	31.2	25	31	5.4	33.4	0.98	52
2	19	2	67	2020-02-01	5	0	1	1	1	0	0	0	0	0	1	1	39.7	0	1	1	0	1	1	0	0	1	0	1	0	118	21	82	92	3.97	2.93	0.75	111	225	0.2	1.06	11.8	83	29	27	25	6.8	31.6	0.87	41
2	20	1	77	2020-02-01	8	0	0	0	0	0	0	0	0	0	1	1	37.9	0	1	1	0	0	0	0	0	0	0	1	0	138	41	100	94	3.53	2.55	0.8	148	204	0.2	1.76	13.4	69	32	42	66	19.8	33	0.94	50
[truncated: 9 more columns]
